# Supplementary material for: A Ductal-Cell-Related Risk Model Integrating Single-Cell and Bulk Sequencing Data Predicts the Prognosis of Patients With Pancreatic Adenocarcinoma
Source: Front Genet. 2022 Jan 3;12:763636. doi: 10.3389/fgene.2021.763636 (PMC8762279; doi:10.3389/fgene.2021.763636)
Supplement: Supplementary file 11 [file DataSheet1.CSV]

ID	logFC	adj.P.Val
ATP1A2	-1.56652225101814	0.000106170322430814
BTNL9	-1.0039734542762	0.000165983828149591
CHRM1	-1.13645857089967	0.000445921260857429
FXYD1	-1.01030294335431	0.000651502443080497
LGI1	-1.02100323954091	0.000721409499480063
CLEC4F	-1.11426436504998	0.000806824440931303
AQP7	-1.01580249907442	0.000935891875428461
C14orf180	-1.34900468345057	0.000959810256219977
FAM25A	1.04190640503517	0.00108507213550738
LOC100131726	1.44012454646427	0.00121253083523026
LOC338651	-1.08741523509811	0.00122279646787201
LDB3	-1.00084870418363	0.00127198980846705
TNNT1	2.07158097001111	0.00132119691858757
S100A2	1.81084701962237	0.00147952758109329
GPD1	-1.28739718622733	0.00149309346856254
SLC19A3	-1.12368135875602	0.00155397302282388
PLIN4	-1.60711353202518	0.00155397302282388
GLT25D2	-1.12437432432432	0.00158938480924804
DDC	-1.428824287301	0.00190631884173346
PART1	-1.02593730099963	0.0020541769831125
PI16	-1.74929390966309	0.00220301123583651
C16orf89	-1.27643278415402	0.0022715853600568
ADH1B	-1.58281453165495	0.00227834015115545
TMEM40	1.55720087004813	0.00235532561612388
GFRA1	-1.03324609403925	0.00275944504669452
SLC6A19	-1.60801730840429	0.0028689867517562
ANXA8L2	1.22717288041466	0.00290864234003752
SLC38A11	-1.0707212884117	0.0029321090597051
NRG3	-1.28026991854868	0.00310022107285136
CYP24A1	1.70188954091078	0.00311099045289807
SCARA5	-1.71395768233987	0.00324232687351947
LGR5	-1.27232521288412	0.0034868341361176
EREG	1.48548828211773	0.00352516996217291
C1orf173	-1.00575751573491	0.00357365333908229
PLA2G2A	-1.991912884117	0.00362504175902424
LYZ	-1.05498265457238	0.00375849967258147
LOC389332	-1.02915166604961	0.00401740907053174
MYO7B	-1.45338870788597	0.00413004539669779
FAM83A	1.61322117734173	0.00424403408838204
PLIN1	-1.67926810440577	0.00434923081057868
MYOC	-1.02668320992225	0.00441880834548551
ANXA8	1.51466316179194	0.0044209431175672
A2ML1	2.26154292854499	0.00451018341795242
LY6D	2.12636068122918	0.00453516382358105
MRAP	-1.09160847834136	0.00458823158942217
CHRDL1	-1.26745512773046	0.00505225197111052
LCN10	-1.09436982599037	0.00518092426312172
IL20RB	1.27277652721215	0.00520868302348455
SLC7A10	-1.05367752684191	0.00520868302348455
ESPN	1.15232047389856	0.00530948337498766
TUSC5	-1.67744178082192	0.00570894123643598
UPK2	1.40807215845983	0.00595775113442231
CIDEA	-1.4841801369863	0.00603274117127371
KLHDC7B	1.22161208811552	0.00605079182863002
DARC	-1.27620398000741	0.00610472428298038
CD300LG	-1.22035703443169	0.00637625840356471
THRSP	-1.23957867456498	0.00645786403617167
XPNPEP2	-1.22444222510181	0.00647363507871004
CNTFR	-1.33985577563865	0.00647363507871004
VIT	-1.15426471677157	0.00647363507871004
GHRL	-1.30189407626805	0.00657246174734445
TMEM132C	-1.04328552388005	0.00660870910511882
KRT16	1.37327926693817	0.00666259958562729
A4GNT	-1.45948670862644	0.00685026988697707
CLEC10A	-1.0274992595335	0.00689274395326512
ADH1A	-1.09523097001111	0.00696039450640872
DNASE1L3	-1.22487806368012	0.00697678865546032
CLDN2	-1.14767771195853	0.00710936775278217
CASQ2	-1.02081928915217	0.00745919829651763
HMGA2	1.21556429100333	0.00794101069394548
ADIPOQ	-2.24431808589411	0.00794101069394548
FABP4	-1.42687734172528	0.00852134786784052
BAAT	-1.21702326915957	0.00875639487692652
UCA1	1.24542497223251	0.0092376787978198
OTC	-1.39137258422806	0.0092376787978198
CCL14	-1.01665760829322	0.00952745834425559
CP	1.16992262125139	0.0101348458210131
EDN3	-1.02432141799334	0.0104031321613074
GBA3	-1.03815886708626	0.0104589250092614
SCEL	1.27275707145502	0.0108995536475141
EPHA7	-1.13749772306553	0.0110918267288816
MYH16	1.09441082932247	0.011337186168426
GPR87	1.36337421325435	0.0126807997811346
TNNI3	1.16759183635691	0.0140028327449639
COX6B2	1.15711542021474	0.0142126784925184
GPR119	-1.06127693446871	0.0146932664699596
NRXN1	-1.0093645501666	0.0148416981635283
RGS6	-1.03959887078859	0.0152126216933632
CGB7	1.19054398370974	0.0158463071463533
HMGCLL1	-1.01784918548686	0.0166048150509165
LEP	-1.42457674935209	0.0166048150509165
COL9A1	-1.02542963717142	0.0171826002989716
SELE	-1.08846497593484	0.0177627806487019
BTNL8	-1.37793076638282	0.0180159312278391
KRT14	1.355590022214	0.01850662506131
OGN	-1.0177703072936	0.0190333169527644
RXRG	-1.13868593113662	0.019301263585829
NPY	-1.08164516845613	0.019706830592152
CHRDL2	-1.16592258422807	0.019706830592152
SLC9A4	-1.44752649018882	0.0206453247501859
CXorf49B	1.11340177711959	0.0212330048283245
FOSB	-1.04979929655683	0.0215216627314455
HAPLN1	1.01380527582377	0.0215216627314455
SSTR3	-1.0296181414291	0.0221222296810734
SERPINB4	1.2084236949278	0.0254340473226699
MYO1A	-1.23240190670122	0.0258524650349641
NOX1	-1.1870575712699	0.0284764532272207
NOL4	-1.0657029988893	0.0288710290473529
LEMD1	1.01619205849685	0.0289735896268313
IGJ	-1.03189202147354	0.0291047844071497
CHGA	-1.42961914105887	0.0291344842154269
MUC21	1.14255362828582	0.0305966053300918
SERPINB3	1.52760725657164	0.0315580314442666
PCSK1N	-1.0519251203258	0.031874095968517
KCNH6	-1.03039452054795	0.032547362127506
ALPP	1.45745012958164	0.0332750153660112
FLT3	-1.02193765272121	0.0339592344010596
KRT6A	1.49718163643095	0.0355365893959884
LOC642587	1.24034879674195	0.0369378620763227
DKK1	1.00730783043317	0.0373230933948179
CPA6	-1.211895723806	0.0375525454933125
CCL17	-1.01113235838578	0.0387244391022557
C4orf7	-1.48690881155127	0.0387244391022557
PPP1R1A	-1.10844620510922	0.0411382058168456
PHGR1	-1.31867795261014	0.0416311779360176
FCRL1	-1.18430233246946	0.0445482557396445
CCL19	-1.17578180303592	0.0458863960452769
RFX6	-1.05146368011847	0.0462471557963131
