# Supplementary material for: A Ductal-Cell-Related Risk Model Integrating Single-Cell and Bulk Sequencing Data Predicts the Prognosis of Patients With Pancreatic Adenocarcinoma
Source: Front Genet. 2022 Jan 3;12:763636. doi: 10.3389/fgene.2021.763636 (PMC8762279; doi:10.3389/fgene.2021.763636)
Supplement: Supplementary file 12 [file DataSheet2.CSV]

MoA	Perturbagen Count	Perturbagen Id	Name
Acetylcholine receptor antagonist	25	BRD-A25067867, BRD-A36471396, BRD-A77291778, BRD-K31633810, BRD-K68507560, BRD-K47639036, BRD-A81233518, BRD-A09539288, BRD-K40530731, BRD-A05352148, BRD-A09467419, BRD-K09859624, BRD-A33711280, BRD-A65013509, BRD-A97479839, BRD-K89375097, BRD-A31800922, BRD-K90885812, BRD-A62035778, BRD-A49906757, BRD-A54596827, BRD-A09094913, BRD-K06147391, BRD-K54316499, BRD-A79672927	benzatropine, biperiden, cyclopentolate, DAU-5884, dicycloverine, flavoxate, glycopyrrolate, homatropine, hyoscyamine, ipratropium, mebeverine, methantheline, metixene, oxybutynin, piperidolate, pirenzepine, procyclidine, propantheline, scopolamine, scopolamine, solifenacin, strychnine, telenzepine, tolterodine, tropicamide
FLT3 inhibitor	14	BRD-K24576554, BRD-K85402309, BRD-K68488863, BRD-K16664969, BRD-K23192422, BRD-K13646352, BRD-K93918653, BRD-K49810818, BRD-M64432851, BRD-K89162000, BRD-K81376179, BRD-K12502280, BRD-K59369769, BRD-K76064317	AT-9283, dovitinib, ENMD-2076, GTP-14564, lestaurtinib, midostaurin, quizartinib, sorafenib, sunitinib, tandutinib, TCS-359, TG-101348, tozasertib, tyrphostin-AG-1296
Dopamine receptor antagonist	13	BRD-K89997465, BRD-K59058766, BRD-K37289225, BRD-K70487031, BRD-K35559145, BRD-K39915878, BRD-K75641298, BRD-A65280694, BRD-K18895904, BRD-K06980535, BRD-K68867920, BRD-K63675182, BRD-K29582115	chlorpromazine, chlorprothixene, clozapine, flupentixol, levomepromazine, loxapine, metoclopramide, molindone, olanzapine, promazine, quetiapine, triflupromazine, ziprasidone
Acetylcholine receptor agonist	9	BRD-K82381502, BRD-K63792901, BRD-K23922020, BRD-A99833829, BRD-K10042277, BRD-K01663662, BRD-K21936341, BRD-K85090592, BRD-K19309090	acetylcholine, arecaidine, arecaidine, bethanechol, desmethylclozapine, diphenidol, oxotremorine, pilocarpine, SR-95639A
Serotonin receptor antagonist	8	BRD-K53737926, BRD-K70358946, BRD-K37289225, BRD-K39915878, BRD-K75641298, BRD-K18895904, BRD-K68867920, BRD-K29582115	amitriptyline, aripiprazole, clozapine, loxapine, metoclopramide, olanzapine, quetiapine, ziprasidone
PDGFR receptor inhibitor	7	BRD-K27665173, BRD-K85402309, BRD-K99749624, BRD-K49810818, BRD-M64432851, BRD-K89162000, BRD-K57926513	D-64406, dovitinib, linifanib, sorafenib, sunitinib, tandutinib, tyrphostin-AG-1295
VEGFR inhibitor	7	BRD-K86930074, BRD-K85402309, BRD-K68488863, BRD-K99749624, BRD-K63504947, BRD-K49810818, BRD-M64432851	cediranib, dovitinib, ENMD-2076, linifanib, semaxanib, sorafenib, sunitinib
Adrenergic receptor antagonist	6	BRD-A10977446, BRD-A13188892, BRD-K49111258, BRD-A22256192, BRD-K40227168, BRD-K40902647	carvedilol, doxazosin, prazosin, terazosin, vinburnine, vincamine
Histamine receptor antagonist	6	BRD-A68723818, BRD-K28143534, BRD-K36616567, BRD-A44008656, BRD-K67637637, BRD-A06352418	brompheniramine, cyproheptadine, doxepin, doxylamine, olopatadine, terfenadine
Norepinephrine reuptake inhibitor	6	BRD-K53737926, BRD-K02265150, BRD-K54759182, BRD-K38436528, BRD-K03319035, BRD-A19195498	amitriptyline, amoxapine, dosulepin, imipramine, maprotiline, trimipramine
KIT inhibitor	5	BRD-K86930074, BRD-K13646352, BRD-K49810818, BRD-M64432851, BRD-K89162000	cediranib, midostaurin, sorafenib, sunitinib, tandutinib
Tricyclic antidepressant	5	BRD-K60762818, BRD-K54759182, BRD-K03319035, BRD-K91263825, BRD-A19195498	desipramine, dosulepin, maprotiline, nortriptyline, trimipramine
Cannabinoid receptor agonist	4	BRD-K78280988, BRD-K66956375, BRD-K31987754, BRD-K68095457	anandamide, oleoylethanolamide, oleylethanolamide, palmitoylethanolamide
JAK inhibitor	4	BRD-K24576554, BRD-K23192422, BRD-K12502280, BRD-K59369769	AT-9283, lestaurtinib, TG-101348, tozasertib
Serotonin reuptake inhibitor	4	BRD-K53737926, BRD-K54759182, BRD-K38436528, BRD-K02867583	amitriptyline, dosulepin, imipramine, minaprine
ATPase inhibitor	3	BRD-A80502530, BRD-A68930007, BRD-K84595254	cinobufagin, ouabain, strophanthidin
Aurora kinase inhibitor	3	BRD-K24576554, BRD-K68488863, BRD-K59369769	AT-9283, ENMD-2076, tozasertib
Potassium channel blocker	3	BRD-K66956375, BRD-K31987754, BRD-K90259198	oleoylethanolamide, oleylethanolamide, W-7
Retinoid receptor agonist	3	BRD-K62012036, BRD-K35483542, BRD-K06926592	acitretin, alitretinoin, tretinoin
BCR-ABL kinase inhibitor	2	BRD-K24576554, BRD-K59369769	AT-9283, tozasertib
Calcium channel blocker	2	BRD-K07220430, BRD-A26711594	cinnarizine, nicardipine
Cholinergic receptor antagonist	2	BRD-A14208071, BRD-A16311756	oxyphenonium, profenamine
Cyclooxygenase inhibitor	2	BRD-K08252256, BRD-K57222227	diclofenac, indometacin
Glucose dependent insulinotropic receptor agonist	2	BRD-K66956375, BRD-K31987754	oleoylethanolamide, oleylethanolamide
PKC inhibitor	2	BRD-K13646352, BRD-K17953061	midostaurin, staurosporine
RAF inhibitor	2	BRD-U37049823, BRD-K49810818	HG-6-64-01, sorafenib
RET tyrosine kinase inhibitor	2	BRD-K49810818, BRD-M64432851	sorafenib, sunitinib
Retinoid receptor ligand	2	BRD-K13927029, BRD-K06926592	retinol, tretinoin
Selective serotonin reuptake inhibitor (SSRI)	2	BRD-K70301876, BRD-K37991163	escitalopram, paroxetine
ABL inhibitor	1	BRD-K24576554	AT-9283
AMPK inhibitor	1	BRD-K54233340	dorsomorphin
Aromatic L-amino acid decarboxylase inhibitor	1	BRD-A69512159	carbidopa
Butyrylcholinesterase inhibitor	1	BRD-A16311756	profenamine
Calmodulin antagonist	1	BRD-K90259198	W-7
Cholinergic receptor agonist	1	BRD-K21936341	oxotremorine
Cytokine production inhibitor	1	BRD-A45889380	mepacrine
Dopamine receptor ligand	1	BRD-K39915878	loxapine
EGFR inhibitor	1	BRD-K85402309	dovitinib
Ephrin inhibitor	1	BRD-K22096725	ALW-II-49-7
FAAH inhibitor	1	BRD-A39522003	OMDM-2
FGFR inhibitor	1	BRD-K85402309	dovitinib
Glycine receptor antagonist	1	BRD-A41995253	brucine
Growth factor receptor inhibitor	1	BRD-K23192422	lestaurtinib
Mitotic inhibitor	1	BRD-K24576554	AT-9283
NFkB pathway inhibitor	1	BRD-A45889380	mepacrine
Norepinephrine inhibitor	1	BRD-K53737926	amitriptyline
Opioid receptor agonist	1	BRD-A92630576	trimebutine
Oxidative stress inducer	1	BRD-K08973992	linoleic-acid
PLK inhibitor	1	BRD-K70511574	sunitinib
PPAR receptor agonist	1	BRD-K66956375	oleoylethanolamide
Protein kinase inhibitor	1	BRD-K24576554	AT-9283
Serotonin receptor agonist	1	BRD-K70358946	aripiprazole
Sodium channel blocker	1	BRD-A29734509	disopyramide
Somatostatin receptor agonist	1	BRD-K14681867	somatostatin
SYK inhibitor	1	BRD-K20285085	fostamatinib
TP53 activator	1	BRD-A45889380	mepacrine
TRPV agonist	1	BRD-K86958018	olvanil
Tyrosine kinase inhibitor	1	BRD-K16664969	GTP-14564
